# Supplementary material for: Quantitative Trait Loci and Candidate Genes That Control Seed Sugars Contents in the Soybean ‘Forrest’ by ‘Williams 82’ Recombinant Inbred Line Population
Source: Plants (Basel). 2023 Oct 8;12(19):3498. doi: 10.3390/plants12193498 (PMC10575016; doi:10.3390/plants12193498)
Supplement: Supplementary file 1 [file plants-12-03498-s001.zip]

Archive with 1 entries (1 files):
- plants-2609617-supplementary.pdf
